# Supplementary material for: Medicaid and Medicare Utilization of Direct-Acting Antiviral Medications for Patients With Hepatitis C
Source: Gastro Hep Adv. 2024 Nov 4;4(3):100584. doi: 10.1016/j.gastha.2024.10.024 (PMC11808604; doi:10.1016/j.gastha.2024.10.024)
Supplement: Supplemental Table 1 — Per Day Cost of Direct-Acting Antiviral Medications for HCV. [file mmc1.xlsx]

## Sheet: Sheet1
Medicare
Per Day Cost ($)
	2013	2014	2015	2016	2017	2018	2019	2020	2021	Total
Harvoni (Ledipasvir-Sofosbuvir)		1063.82	1035.52	1034.03	1038.36	1053.4	1073.3	1068.14	1108.21	1027.52
Sovaldi (Sofosbuvir)	949.365	942.117	930.591	931.711	940.694	949.776	949.411	900.062	959.267	942.42
Epclusa (Sofosbuvir-Velpatasvir)				830.27	831.589	810.416	810.641	821.807	841.129	780.969
Vosevi (Sofosbuvir-Velpatasvir-Voxilaprevir)					823.562	829.14	840.2	845.464	865.807	836.972
Mavyret (Glecaprevir-Pibrentasvir)					442.584	446.46	449.898	451.081	459.808	460.537
Zepatier (Grazoprevir)				606.205	614.211	578.718	245.08	241.117	250.579	599.109
Ledipasvir-Sofosbuvir							403.431	404.446	421.482	300.378
Sofosbuvir-Velpatasvir							267.083	273.375	280.84	286.72
Medicaid
Per Day Cost ($)
	2013	2014	2015	2016	2017	2018	2019	2020	2021	Total
Harvoni (Ledipasvir-Sofosbuvir)		1038.87	916.255	917.228	916.837	934.4	965.619	1006.07	1031.37	921.19
Sovaldi (Sofosbuvir)	938.922	917.224	756.351	795.483	815.089	691.553	889.986	909.392	908.249	844.423
Epclusa (Sofosbuvir-Velpatasvir)				751.467	727.551	691.188	715.362	757.904	763.884	728.534
Vosevi (Sofosbuvir-Velpatasvir-Voxilaprevir)					757.743	668.332	757.648	775.656	795.896	741.842
Mavyret (Glecaprevir-Pibrentasvir)					392.081	377.443	414.161	421.379	426.37	405.241
Zepatier (Grazoprevir)				515.064	553.689	545.394	182.767	135.623	131.374	513.369
Ledipasvir-Sofosbuvir							373.935	394.359	385.902	384.935
Sofosbuvir-Velpatasvir							242.755	255.516	258.891	254.076
Total	938.922	924.145	875.603	833.148	713.356	493.515	453.435	415.155	396.3	613.257
	UpToDate Per-Day Average Whole Sale Price as of 05/01/2024
Harvoni (Ledipasvir-Sofosbuvir)	1350
Sovaldi (Sofosbuvir)	1200
Epclusa (Sofosbuvir-Velpatasvir)	1068
Vosevi (Sofosbuvir-Velpatasvir-Voxilaprevir)	1068
Mavyret (Glecaprevir-Pibrentasvir)	$565.71*
Zepatier (Grazoprevir)	312
Ledipasvir-Sofosbuvir	514.29
Sofosbuvir-Velpatasvir	342.86
*Mavyret is $188.57 per tablet, daily dosing is 3 tablets
